# Supplementary material for: Dietary fibers to boost endogenous GLP-1 secretion and satiety: a scoping review
Source: Front Endocrinol (Lausanne). 2026 Jul 15;17:1880500. doi: 10.3389/fendo.2026.1880500 (PMC13414124; doi:10.3389/fendo.2026.1880500)
Supplement: Supplementary Table 2 — An overview of all included studies in this scoping review, including the extracted data from each study. [file Table2.xlsx]

## Sheet: Sheet1
	Author	Country	Study design	Population (Control group if not crossover design (n))	Percentage women	Age (years)	BMI (kg/m²)	Data presented as:	Fiber tested	Fiber category	Dose	Duration	Control	Effect GLP-1	Effect satiety
1	Adam et al. 2005	Netherlands	Randomized crossover design	30 healthy subjects	50	Women(34.6 ± 13.5) Men(27.3 ± 11.1)a	Women(23 ± 1.6) Men(22 ± 1.3)a	mean ± SD	Galactose/guar gum preload	Mannans	2.5g	Acute	Water without fiber	↑(women), -(men)	-
2	Adam et al. 2005	Netherlands	Randomized crossover design	58 subjects with overweight or obesity	58.6	Normal weight(31.58 ± 12.84)(n=30) Obese(44.38 ± 9.76)(n=28)	Normal weight(22.89 ± 1.49)(n=30) Obese(30.35 ± 2.70)(n=28)	mean ± SD	Galactose/guar gum load	Mannans	2.5g	Acute	Standard breakfast	↑	↑
3	Adriano et al. 2020	Brazil	Randomized, double-blind, placebo-controlled, crossover	40 healthy subjects or with obesity	100	22 ± 3.7	Normal weight(22.54 ± 1.67)(n=20) Obese(31.54 ± 1.66)(n=20)	mean ± SD	FOS from yacon syrup	Fructans	14g	Acute	Placebo syrup (maltodextrin-based, visually and texturally identical, matched for calories and macronutrients)	-	-
4	Al-Mana et al. 2018	United Kingdom	Single-blind randomized crossover study	10 males with overweight or obesity	0	25.75 ± 5.03	32 ± 2.7	mean ± SD	Resistant starch	Resistant Starch	48g	Acute	Amioca, 100% rapidly digestible starch	-	-
5	Astbury et al. 2014	United Kingdom	Double-blind, randomized, crossover trial	10 healthy subjects	0	30.7 ± 9.7	23.2 ± 2.8	mean ± SD	Polydextrose	Dextrins	6.2g/bar/day	14-days	Energy-matched control snack	-	↑
6	Barone Lumaga et al. 2012	Italy	Randomized crossover	14 healthy subjects	42.9	27.8 ± 4.9	20.2–24.6 (range)	mean ± SD for age	Barley B-glucan	Glucans	3g	Acute	Control beverage without dietary fibre	-	-
7	Beck et al. 2010	Austrelia	Randomized controlled trial	56 women with overweight (16)	100	Control(37.1 ± 5.6)(n=16) mid-dose(37.7 ± 6.0)(n=21) high-dose(37.4 ± 5.5)(n=19)	Control(29.2 ± 2.2)(n=16) mid-dose(29.3 ± 2.2)(n=21) high-dose(29.3 ± 2.1)(n=19)	mean ± SD	Oat B-glucan	Glucans	5-6 or 8-9g per day	3 months	Isoenergetic control snack bar	-	-
8	Belobrajdic et al. 2019	Austrelia	Randomized, double-blind, crossover controlled trial	19 healthy subjects	75	30 ± 2	23 ± 0.6	mean ± SD	Resistant starch from high-amylose wheat flour	Resistant Starch	5-6g	Acute	Breads made with low-amylose wheat (LAW) flour (24% amylose; conventional wheat) — same recipe, identical appearance and energy content	↓	-
9	Binou et al. 2021	Greece	Crossover experimental design	10 healthy subjects and subjects with overweight	50	27.0 ± 3.9	24.5 ± 2.8	mean ± SEM	B-glucans	Glucans	3.6g	Acute	glucose solution or bread enriched with resistant starch	-	↑
10	Binou et al. 2021	Greece	Crossover experimental design	10 healthy subjects and subjects with overweight	50	27.0 ± 3.9	24.5 ± 2.8	mean ± SD	Resistant starch	Resistant Starch	8.8g	Acute	glucose solution or bread enriched with resistant starch	-	↑
11	Binou et al. 2022	Greece	Randomized, single-blind, crossover-designed trial	10 healthy subjects and subjects with overweight	60	28.2 ± 6.8	22.5 ± 2.7	mean ± SD	Enrichment of wheat bread with either α-cyclodextrin (α-CD) or an inclusion complex of hydroxytyrosol (HT)	Dextrins	50g	Acute	white or wheat bread not enriched	-	↑
12	Cani et al. 2009	Belgium	Randomized, double-blind, parallel, placebo-controlled trial	10 healthy subjects	50	26.3 ± 6	21.6 ± 0.99	mean ± SEM	Orafti Synergy (inulin-type fructan, a prebiotic mixture of oligofructose and inulin from chicory root)	Fructans	16g/day	2 weeks	Dextrin maltose	↑	↑
13	Cherta-Murillo et al. 2025	White European (n=10) & South Asian (n=8)	Randomized, double-blind, crossover-controlled trial	18 subjects with T2DM	11.1	61 ± 7.65	26.00 ± 3.48	mean ± SD	Guar gum	Mannans	5g	Acute	x	-	-
14	Daud et al. 2014	United Kingdom	Single-blind randomized placebo-controlled study	22 subjects with overweight or obesity (10)	72.7	Oligofructose (36.5 ± 2.2)(n=12) cellulose (28.7 ± 2.3) (n=10)	Oligofructose (29.7 ± 1.0)(n=12) cellulose (31.1 ± 1.1) (n=10)	mean ± SEM	Oligofructose	Fructans	30g/day	6 weeks	Isoenergetic cellulose enriched with maltodextrin	-	↑
15	Dicks et al. 2022	Germany	Double-blind crossover RCT	22 subjects with T2DM and overweight or obesity	63.6	Females(42.7 ± 17.4) males (47.6 ± 8.2)	Females(35.4 ± 6.3) males (31.8 ± 5.9)	mean ± SD	B-glucans	Glucans	20g	Acute	Water without enrichment	↑	-
16	Emilien et al. 2017	USA	Randomized, single-blind, crossover-designed trial	27 healthy subjects and subjects with overweight	44.4	25 ± 3.6	23.9 ± 2.9	mean ± SD	Resistant wheat starch	Resistant Starch	8.7g	Acute	Standard wheat flour	-	-
17	Emilien et al. 2018	USA	Double-blind crossover RCT	41 healthy subjects	46.3	24 ± 4	23.45 ± 2.4	mean ± SEM	Soluble fiber dextrin	Dextrins	20g or 40g	Acute	Maltodextrin	-	-
18	Emilien et al. 2020	USA	Double-blind crossover RCT	43 healthy subjects and subjects with overweight	48.9	23 ± 3	23.4 ± 2.5	mean ± SEM	Soluble fiber dextrin	Dextrins	20g or 40g	Acute	Maltodextrin	-	-
19	Frost et al. 2003	United Kingdom	Single-blind crossover RCT	10 healthy subjects	60	33.8 ± 3.5	25.1 ± 4.4	mean ± SEM	Psyllium	Arabinoxylan rich	1.7g	Acute	Meal without fiber	-	-
20	García-Vázquez et al. 2023	Mexico	Single-blind crossover RCT	17 subjects with T2DM and overweight or obesity	47	49.2 ± 10.12	29.0 ± 1.7	mean ± SD	Resistant starch (banana) or high-amylose starch (maize)	Resistant Starch	40g/day (total dose divided into 2 portions	4 days	Digestible maize starch	-	↑
21	Gotteland et al. 2023	Chile	Double-blind crossover RCT	14 healthy subjects	85.5	24.7 ± 3.2	21.6 ± 2.2	mean ± SD	Oat B-glucan	Glucans	5.2g	Acute	Same food without Oat B-glucan	-	↑
22	Guess et al. 2015	United Kingdom	Double-blind parallel control trial	39 prediabetic subjects and subjects with overweight or obesity (19)	Inulin (61.5) Cellulose (81.8)	Inulin (58.2 ± 12.0) Cellulose (59.7 ± 8.9)	Inulin (30.8 ± 4.1) Cellulose (30.0 ± 2.3)	mean ± SD	Inulin	Fructans	30g/day (three times 10g/day)	18 weeks	Cellulose	↓	-
23	Hartvigsen et al. 2014	Denmark	Randomized cross-over	15 subjects with metabolic syndrome	46.7	63.5± 5.0	31.3± 2.7	mean ± SD	Concentrated wheat arabinoxylan	Xylans	3.5g	Acute	Refined wheat bread	↑	-
24	Hughes et al. 2022	USA	Double-blind crossover RCT	30 healthy subjects and subjects with overweight or obesity	60	53.9 ± 6.6	26.5 ± 3.8	mean ± SD	Resistant starch type 2	Resistant Starch	9.57g/d	7 days	Wild-type wheat rolls (identical appearance, texture, and energy; lower fiber and RS content)	-	-
25	Ibarra et al. 2017	Netherlands	Double-blind crossover RCT	32 healthy females and females with overweight	100	27.4 ± 6.6	25.9 ± 2.7	mean ± SD	Polydextrose	Dextrins	12.5	Acute	Glucose syrup	↑	↑
26	Johansson Boll et al. 2016	Sweden	Randomized cross-over	19 healthy subjects	52.6	23 ± 0.4	22.2 ± 0.4	mean ± SEM	Wheat-bran extract rich in arabinoxylan-oligosaccharides (AXOS)	Xylans	18.4	Acute	White wheat flour bread	-	-
27	Johansson Boll et al. 2016	Sweden	Randomized cross-over	19 healthy subjects	52.6	23 ± 0.4	22.2 ± 0.4	mean ± SEM	High-amylse maize starch	Resistant Starch	15	Acute	White wheat flour bread	-	-
28	Juvonen et al. 2009	Finland	Single-blind crossover RCT	20 healthy subjects	80	22.6 ± 0.7	21.6 ± 0.3	mean ± SEM	Oat bran concentrate with B-glucans (low viscosity)	Glucans	10.2g	Acute	Oat bran concentrate with B-glucans (high viscosity)	↑	↑
29	Kang et al. 2025	Korea	Randomized, controlled, parallel-group trial	30 subjects with overweight (15)	36.7	43 ± 10.89	26.8 ± 3.4	mean ± SD	β-glucan-rich barley	Glucans	7.83g/day	6 weeks	Corn-based cereal (matched for calories and macronutrients, lower in fiber)	↑	↑
30	Karhunen et al. 2010	Korea	Single-blind crossover RCT	16 healthy subjects	81.3	26.1 ± 1.0	23.5 ± 0.8	mean ± SEM	Psyllium	Arabinoxylan rich	23g	Acute	White wheat flour bread	-	↑
31	Klosterbuer et al. 2012	USA	Double-blind crossover RCT	20 healthy subjects	50	29 ± 8	23 ± 2	mean ± SEM	Soluble corn fiber	Arabinoxylan rich	25g	Acute	Low-fiber control	-	-
32	Klosterbuer et al. 2012	USA	Double-blind crossover RCT	20 healthy subjects	50	29 ± 8	23 ± 2	mean ± SEM	High amylose maize starch (RS type 3)	Resistant starch	25g	Acute	Low-fiber control	-	-
33	Lafond et al. 2015	USA	Double-blind crossover RCT	36 women with overweight	100	24.3 ± 0.5	27.4 ± 0.3	mean ± SEM	Wheat bran arabinoxylan extract	Xylans	15g	Acute	Low fiber ready-to-eat cereal	↑	-
34	Lee et al. 2017	Sweden	Randomized, single-blind, crossover trial	21 healthy subjects	47.6	38 ± 6	24.9 ± 3.3	mean ± SD	Inulin	Fructans	10-6.7-11.7g	Acute	Refined wheat bread without added fibers	-	↑
35	Nakamura et al. 2023	Japan	Randomized cross-over	17 subjects with T2DM	41.2	70.0 [59.0-73.0] (median IQR)	25.9 ± 3.1	mean ± SD	High starch rice	Resistant Starch	7.05g	Acute	White rice	-	-
36	Odunsi et al. 2010	USA	Double-blind RCT	48 subjects with overweight or obesity (25)	56.3	Alginate (41.5 ± 2.5) Placebo (37.9 ± 2.4)	Alginate (30.3 ± 0.8) Placebo (31.8 ± 1.2)	mean ± SEM	Alginate	Marine polysaccharide	405mg/capsule (6 capsules/day)	3 days	Lactose monohydrate	-	-
37	Olli et al. 2015	Finland	Double-blind crossover RCT	18 subjects with obesity	72.2	42.0 (26–53)	33.6 (30–37)	mean (range min-max)	Polydextrose	Dextrins	15g	Acute	Placebo drink with smilar taste or appearance	↑	↑
38	Parnell et al. 2009	Canada	Double-blind RCT	39 subjects with overweight or obesity (16)	Oligofructose (83.3) maltodextrin (81)	Oligofructose (41.9 ± 12.7)(n=21) maltrodextrin (38.6 ± 13.0) (n=18)	Oligofructose (29.8 ± 4.0)(n=21) maltrodextrin (30.4 ± 3.4) (n=18)	mean ± SD	Oligofructose	Fructans	21g/day	12 weeks	Maltodextrin	-	-
39	Patterson Maziarz et al. 2017	USA	Double-blind RCT	18 subjects with overweight (7)	Resistant starch (81.8) Control (85.7)	Resistant starch (31.0 ± 3.0)(n=11) Control (31.2 ± 4.2) (n=7)	Resistant starch (34.8 ± 1.5)(n=11) Control (30.6 ± 1.5) (n=7)	mean ± SEM	High-amylse maize starch (RS2)	Resistant Starch	30g/day	6 weeks	No enrichment	-	-
40	Pedersen et al. 2013	United Kingdom	Single-arm design dose-escalation	11 healthy subjects	63.6	25.0 ± 1.2	21.6 ± 0.7	mean ± SEM	Oligofructose	Fructans	15-55g/day (weekly increase of 10g)	5 weeks	x	-	↑ (lower hunger scores)
41	Raben et al. 1994	Denmark + Ittaly	Controlled cross-over trial	10 healthy subjects	0	Denmark (25.6 ± 1.9) Italy (21.2 ± 0.7)	Denmark (22.0 ± 1.1) Italy (23.2 ± 0.6)	mean ± SEM	Raw potato starch (Resistant starch)	Resistant Starch	27.1g	Acute	Pregelatinized starch	↑	↑
42	Redondo-Puente et al. 2021	Spain	Double-blind crossover RCT	29 subjects with overweight or obesity (in n=9, GLP-1 levels were measured)	41.4	45.2 ± 1.8	30.1 ± 0.6	mean ± SEM	B-Can Oat Beta-Glucan	Glucans	5g/day	56 days	Decaffeinated green coffee	-	↑
43	Sandberg et al. 2016	Sweden	Randomized cross-over trial	19 healthy subjects	52.6	25.6 ± 3.5	21.9 ± 1.9	means ± SD	Whole-grain rye kernel bread	Arabinoxylan rich	50g of starch	Acute	Wheat flour based bread	↑	↑
44	Shang et al. 2020	China	Single-blind crossover RCT	22 healthy subjects	50	23.2 ± 2.0	20.6 ± 2.1	means ± SD	Konjac glucomannan	Mannans	0.01	Acute	Isocaloric breakfast	↑	↑
45	Soong et al. 2016	Singapore	Repeated-measure, randomised, cross-over design	27 healthy subjects	0	23.6 ± 0.6	21.1 ± 0.4	means ± SD	Polydextrose	Dextrins	12g	Acute	Isocaloric preload curd	↑ (increased in both low and high protein conditions)	-
46	Teixeira da Silva et al. 2022	Brazil	Double-blind crossover RCT	24 healthy subjects and subjects with overweight or obesity	58.3	25 ± 3.9	21.8	means ± SD (BMI = median only)	Fructooligosacchride (FOS) or guar gum (PHGG)	Fructans	20g	Acute	Maltodextrin	-	-
47	van der Beek et al. 2018	Netherlands	Double-blind crossover RCT	15 subjects with overweight or obesity	0	34 ± 3	30.4 ± 0.7	mean ± SEM	Inulin	Fructans	24g	Acute	Maltodextrin	-	-
48	Verhoef et al. 2011	Netherlands	Randomized, controlled cross-over trial	31 healthy subjects and subjects with overweight	67,7	28 ± 3	24.8 ± 0.3	mean ± SEM	Oligofructose	Fructans	10 or 16g oligofructose or 16g maltodextrin	13 days	maltodextrin	↑ (16g oligofructose only)	-
49	White et al. 2020	USA	Randomized, double-blind, controlled, parallel-group trial	59 subjects with overweight or obesity (29)	83.3 in control and 48.3 in RS2 group	Type 2 RS(54±10) and control (55 ± 10)	35.5 ± 4.4 in RS2 and 35.7 ± 5.2 in control group	means ± SD	high-amylose maize (RS2)	Resistant Starch	45g/day	12 weeks	isocaloric amount of rapidly digestible starch amylopectin	-	-
50	Wu et al. 2023	China	Randomized, double blind, cross-over trial	12 healthy subjects	41.7	27.4 ± 3.4	21.5 ± 1,9	Not mentioned	R+PolyGly dietary fiber capsules	Pectin	5,6g	Acute	6g of Pectin	↓	↑
51	Ye et al. 2015	USA	Double-blind crossover RCT	19 healthy subjects	52.6	36 ±16	25.0 ± 2.0	means ± SD	Water-soluble, nonviscous digestion-resistant corn maltodextrin	Dextrins	5g or 10g	Acute	Control tea without fiber	↑ (10g only)	↑ (10g only)
52	Zaremba et al. 2018	United Kingdom	Double-blind crossover RCT	33 healthy subjects	66.6	26.9 ± 1.0	23.5 ± 0.4	mean ± SEM	Oat B-glucan	Glucans	4g	Acute	Isocaloric breakfast	↓	↑
